# Supplementary material for: Maternal BMI and Diet Quality Modulate Pregnancy Oxidative and Inflammatory Homeostasis
Source: Nutrients. 2025 Aug 9;17(16):2590. doi: 10.3390/nu17162590 (PMC12389677; doi:10.3390/nu17162590)
Supplement: Supplementary file 1 [file nutrients-17-02590-s001.zip]

Archive with 1 entries (1 files):
- nutrients-3780495-supplementary.pdf
